# Supplementary material for: Temporal Dynamics of Influenza A(H5N1) Subtype before and after the Emergence of H5N8
Source: Viruses. 2021 Aug 7;13(8):1565. doi: 10.3390/v13081565 (PMC8412109; doi:10.3390/v13081565)
Supplement: Supplementary file 1 [file viruses-13-01565-s001.zip]

Archive with 1 entries (1 files):
- viruses-1296875-supplementary.pdf
